# Supplementary material for: Demographic and physiological signals of reproductive events in humpback whales on a southwest pacific breeding ground
Source: Conserv Physiol. 2024 Jun 18;12(1):coae038. doi: 10.1093/conphys/coae038 (PMC11184982; doi:10.1093/conphys/coae038)
Supplement: Web_Material_coae038 [file web_material_coae038.zip]

Archive with 2 entries (2 files):
- NC Mno Hormones Final-All-Supplemental-rv1.csv
- Supplemental_Material_Revision_1-CLEAN (1).pdf
