# Supplementary material for: Demographic and physiological signals of reproductive events in humpback whales on a southwest pacific breeding ground
Source: Conserv Physiol. 2024 Jun 18;12(1):coae038. doi: 10.1093/conphys/coae038 (PMC11184982; doi:10.1093/conphys/coae038)
Supplement: Web_Material_coae038 [file web_material_coae038.zip › NC Mno Hormones Final-All-Supplemental-rv1.csv]

Sample ID	Individual ID	Whale ID	Sample Date	Julian Day	Lat	Long	Region	Year	Age Class	Sex	Group Type	Calf Ever	Extraction	Extraction Date	blub mass	Lipid Mass	Percent Lipid	ExtractEf	P4 ng/g	P4 SD	P4 CV	P4 ng/g LC	E2 ng/g	E2 SD	E2CV	E2 ng/g LC	T ng/g	T SD	T CV	T ng/g LC
NC17-011	I17-001	HNC1287	7/17/2017	198	-22.45787	166.8856	South Lagoon	2017	Juvenile	F	Solitary	0	Lex 91-21	15 September, 2020	0.0856	0.0238	0.278037383	0.69065409	7.087932353	0.242853067	3.426289288	25.49273149	4.324775565	0.413232826	9.55501205	15.55465497	2.326759609	0.862986307	37.08962043	8.368513552
NC17-012	I17-002	HNC1284	7/17/2017	198	-22.4615	166.9436	South Lagoon	2017	Non-mother Adult	F	Group of 3	0	Lex 91-20	15 September, 2020	0.1018	0.0317	0.311394892	0.69065409	4.65065936	0.418818267	9.005567484	14.93492501	4.479759781	1.06218918	23.71085129	14.38610554	2.069714593	0.460903555	22.26894262	6.646591343
NC18-011	I18-026	HNC524	7/17/2018	198	-23.40643	168.0629	Antigonia	2018	Non-mother Adult	F	Competitive pod	1	Lex 89-18	13 September, 2020	0.1179	0.0111	0.094147583	0.751236604	2.817444864	0.563500263	20.00040073	29.92583329	1.685012315	0.182077906	10.80573145	17.89756324	0.691000107	0.146866735	21.25422749	7.339541677
NC18-013	I18-040	NI18025	7/17/2018	198	-23.40152	168.1004	Antigonia	2018	Non-mother Adult	F	Solitary	0	Lex 89-17	13 September, 2020	0.1183	0.0673	0.568892646	0.751236604	3.328005768	0.561633636	16.87598145	5.849971506	1.93255948	0.018585147	0.961685649	3.397054777	0.705313544	0.183067501	25.95547787	1.239800776
NC19-012	I19-007	HNC1570	7/17/2019	198	-22.36723	169.0312	Loyalty	2019	Non-mother Adult	F	Group of 3	0	Lex 88-5	18 August, 2020	0.1147	0.0217	0.189189189	0.699458077	5.446675268	0.862236293	15.8305067	28.78956927	1.560998998	0.13733937	8.798171586	8.250994704	0.622638987	0.121119215	19.45255874	3.291091788
NC17-020	I17-010	NI17001	7/18/2017	199	-22.525	167.0282	South Lagoon	2017	Mother	F	Mother-calf	1	Lex 91-19	15 September, 2020	0.1111	0.0468	0.421242124	0.69065409	13.23854688	1.151766498	8.700097587	31.42740509	3.035928773	0.241298367	7.948090532	7.207087322	1.740678686	0.214644155	12.33106124	4.13225218
NC17-023	I17-013	HNC1290	7/19/2017	200	-22.39005	166.7215	South Lagoon	2017	Non-mother Adult	F	Group of 2	0	Lex 91-17	15 September, 2020	0.12	0.0338	0.281666667	0.69065409	1.622354976	0.785050853	48.38958581	5.759840151	1.370625396	0.135795451	9.907554015	4.866125666	0.641511591	0.322719459	50.30609951	2.277555944
NC17-022	I17-013	HNC1290	7/19/2017	200	-22.39502	166.7317	South Lagoon	2017	Non-mother Adult	F	Group of 2	0	Lex 91-18	15 September, 2020	0.1178	0.0549	0.466044143	0.69065409	4.365147177	0.025905519	0.593462664	9.366381374	4.200363396	0.181040805	4.310122445	9.012801604	1.515794958	0.387886156	25.58961906	3.252470784
NC19-023	I19-023	HNC1224	7/19/2019	200	-22.38943	169.0196	Loyalty	2019	Non-mother Adult	F	Group of 2	0	Lex 88-4	18 August, 2020	0.113	0.0332	0.29380531	0.699458077	1.851370073	NA	NA	6.301349947	1.33650789	0.198907771	14.88264848	4.548957577	0.635598734	0.080174226	12.61396875	2.16333304
NC19-027	I19-039	HNC1578	7/20/2019	201	-22.40863	169.016	Loyalty	2019	Non-mother Adult	F	Group of 3	0	Lex 88-3	18 August, 2020	0.104	0.034	0.326923077	0.699458077	1.157743824	0.3319464	28.67183513	3.54133405	0.571336538	0.006457578	1.130258258	1.747617646	0.081991135	NA	NA	0.250796413
NC18-020	I18-069	NI18037	7/21/2018	202	-23.406	168.0502	Antigonia	2018	Non-mother Adult	F	Competitive pod	0	Lex 89-15	13 September, 2020	0.1147	0.0437	0.380993897	0.751236604	1.802462556	NA	NA	4.730948631	1.086748005	0.055775748	5.132353406	2.852402658	0.463694897	0.052140394	11.24454772	1.217066469
NC18-015	I18-056	HNC1444	7/21/2018	202	-23.44057	168.0637	Antigonia	2018	Non-mother Adult	F	Group of 4	0	Lex 89-16	13 September, 2020	0.1068	0.0468	0.438202247	0.751236604	2.652098283	0.81760645	30.82866332	6.052224287	2.096334525	0.332638222	15.86761168	4.78394289	0.868266162	0.077036724	8.872478013	1.981427908
NC17-029	I17-027	HNC769	7/22/2017	203	-22.44313	167.0032	South Lagoon	2017	Non-mother Adult	F	Group of 2	0	Lex 91-16	15 September, 2020	0.1425	0.0518	0.363508772	0.69065409	3.020796016	0.873328738	28.91054985	8.31010487	1.33811591	0.039771526	2.972203381	3.68111037	0.635410667	0.045803055	7.208417724	1.747992665
NC18-021	I18-093	HNC1453	7/22/2018	203	-22.92032	169.4163	Loyalty	2018	Non-mother Adult	F	Group of 2	0	Lex 89-14	13 September, 2020	0.1244	0.0699	0.561897106	0.751236604	2.202112267	0.603424863	27.40209354	3.919066753	1.226162396	0.301550899	24.5930637	2.182183148	0.559594327	0.023632339	4.223119785	0.995901778
NC18-024	I18-087	HNC1450	7/22/2018	203	-22.90668	169.4203	Loyalty	2018	Non-mother Adult	F	Group of 2	0	Lex 89-13	13 September, 2020	0.1266	0.0463	0.365718799	0.751236604	2.579264934	NA	NA	7.052590511	2.546413862	0.274068676	10.76292742	6.962764469	0.948915042	0.145909677	15.37647419	2.594657545
NC17-032	I17-030	HNC1290	7/23/2017	204	-22.46333	166.6748	South Lagoon	2017	Non-mother Adult	F	Group of 2	0	Lex 91-15	15 September, 2020	0.1088	0.044	0.404411765	0.69065409	2.086882907	NA	NA	5.160292279	1.884385366	0.224303828	11.90328859	4.659571087	0.827677958	0.111693248	13.49477132	2.04662186
NC18-030	I18-099	HNC067	7/23/2018	204	-22.39068	169.0009	Loyalty	2018	Mother	F	Mother-calf	1	Lex 89-11	13 September, 2020	0.0605	0.012	0.198347107	0.751236604	4.779429108	0.616284814	12.89452777	24.09628842	2.056714059	0.139061534	6.761345062	10.36926671	0.200677294	NA	NA	1.011748024
NC18-037	I18-110	HNC1458	7/23/2018	204	-22.34913	169.0071	Loyalty	2018	Juvenile	F	Solitary	0	Lex 89-7	13 September, 2020	0.0336	0.0134	0.398809524	0.751236604	2.677777326	0.685282786	25.59147765	6.714426728	3.870760071	1.005340377	25.97268646	9.705786447	0.555263137	0.069499974	12.51658339	1.392301597
NC18-033	I18-112	NI18052	7/23/2018	204	-22.4021	169.0196	Loyalty	2018	Calf	F	Competitive pod with mother-calf	0	Lex 89-8	13 September, 2020	0.0836	0.0363	0.434210526	0.751236604	7.962469521	NA	NA	18.33780859	6.805974071	0.396374557	5.823921062	15.67436453	2.557175042	0.348117178	13.61334958	5.889251612
NC18-032	I18-111	NI18051	7/23/2018	204	-22.38303	169.0308	Loyalty	2018	Mother	F	Competitive pod with mother-calf	1	Lex 89-9	13 September, 2020	0.1563	0.0539	0.344849648	0.751236604	8.620676348	NA	NA	24.99836203	0.385175009	0.060121629	15.6089123	1.116936065	0.099533062	0.057857892	58.12931927	0.288627414
NC18-031	I18-101	HNC1314	7/23/2018	204	-22.38286	169.0316	Loyalty	2018	Non-mother Adult	F	Competitive pod	0	Lex 89-10	13 September, 2020	0.1625	0.042	0.258461538	0.751236604	0.588097009	NA	NA	2.275375332	0.585485867	0.086018162	14.69175717	2.2652727	0.098794891	0.015354004	15.5412934	0.382242138
NC18-026	I18-131	HNC1464	7/23/2018	204	-22.33943	169.0735	Loyalty	2018	Non-mother Adult	F	Competitive pod	0	Lex 89-12	13 September, 2020	0.1061	0.0226	0.213006598	0.751236604	0.628495621	0.07356177	11.70442046	2.950592274	0.844099813	0.069384279	8.21991407	3.962787175	0.115678378	NA	NA	0.543074155
NC17-035	I17-032	HNC1298	7/24/2017	205	-22.42418	166.8831	South Lagoon	2017	Non-mother Adult	F	Group of 2	0	Lex 91-14	15 September, 2020	0.1156	0.0567	0.490484429	0.69065409	2.940988552	1.006499752	34.22317816	5.996089535	2.504539706	0.006438072	0.25705608	5.106257319	1.415333426	0.052849695	3.734080863	2.885582787
NC16-013	I16-016	HNC1209	7/23/2016	205	-22.54089	167.0217	South Lagoon	2016	Non-mother Adult	F	Group of 2	0	Lex 91-41	15 September, 2020	0.0946	0.0519	0.548625793	0.69065409	5.51726619	1.427181117	25.86754143	10.05651988	4.974817095	0.238881062	4.801805925	9.067778366	1.6998224	0.540574992	31.80185127	3.098327534
NC16-014	I16-018	HNC1210	7/23/2016	205	-22.58777	167.0326	South Lagoon	2016	Non-mother Adult	F	Group of 2	0	Lex 91-40	15 September, 2020	0.0944	0.0372	0.394067797	0.69065409	7.349209612	NA	NA	18.64960719	5.452486588	0.326385065	5.985985654	13.83641758	2.471744337	0.674991888	27.30832141	6.272383479
NC16-012	I16-014	HNC1208	7/23/2016	205	-22.52145	167.0357	South Lagoon	2016	Juvenile	F	Group of 4	0	Lex 91-42	15 September, 2020	0.0636	0.0377	0.592767296	0.69065409	8.606981997	2.553315714	29.66563325	14.52000146	5.921180481	0.961465619	16.2377354	9.989047177	2.537981653	0.954770018	37.61926397	4.281581781
NC17-038	I17-037	HNC1303	7/24/2017	205	-22.52925	167.039	South Lagoon	2017	Non-mother Adult	F	Group of 2	0	Lex 91-13	15 September, 2020	0.1062	0.0466	0.438794727	0.69065409	3.596666353	NA	NA	8.196694564	2.784442279	0.17754374	6.376276564	6.345660301	1.539151273	0.131732001	8.558742956	3.507679511
NC17-307	I17-336	HNC1364	7/24/2017	205	-23.38737	168.0674	Antigonia	2017	Non-mother Adult	F	Group of 2	0	Lex 90-5	14 September, 2020	0.0829	0.0179	0.215922799	0.716610065	9.236619808	NA	NA	42.77741799	1.990091337	0.257998611	12.96415932	9.216679991	1.190332888	0.279191366	23.45489815	5.512770749
NC17-304	I17-335	HNC1284	7/24/2017	205	-23.40028	168.0863	Antigonia	2017	Non-mother Adult	F	Group of 3	0	Lex 90-6	14 September, 2020	0.072	0.0244	0.338888889	0.716610065	5.641536701	NA	NA	16.64715748	1.593407368	0.462135081	29.00294616	4.701857807	1.127176135	0.264149588	23.43463279	3.326093513
NC18-055	I18-174	HNC919	7/24/2018	205	-22.39452	168.9749	Loyalty	2018	Non-mother Adult	F	Group of 3	1	Lex 88-39	18 August, 2020	0.1285	0.0387	0.301167315	0.699458077	4.663866347	NA	NA	15.48596449	0.809652792	0.029105348	3.594793791	2.68838201	0.088670579	0.00510519	5.757479112	0.294422982
NC18-056	I18-156	NI18073	7/24/2018	205	-22.41747	168.9884	Loyalty	2018	Non-mother Adult	F	Competitive pod	0	Lex 88-38	18 August, 2020	0.0841	0.0454	0.539833532	0.699458077	2.417533221	NA	NA	4.478293918	0.750759622	0.204265161	27.207798	1.390724322	0.53951716	0.198439517	36.7809462	0.999413946
NC18-040	I18-152	HNC1468	7/24/2018	205	-22.3917	168.9897	Loyalty	2018	Non-mother Adult	F	Solitary	0	Lex 89-6	13 September, 2020	0.0582	0.0153	0.262886598	0.751236604	1.202313152	0.220742578	18.35982395	4.573504931	2.241480095	0.090788307	4.05037313	8.526414479	0.144039658	0.012012759	8.339896689	0.547915562
NC18-046	I18-150	NI18069	7/24/2018	205	-22.41558	168.9935	Loyalty	2018	Non-mother Adult	F	Competitive pod	0	Lex 89-3	13 September, 2020	0.086	0.0397	0.461627907	0.751236604	4.217322939	0.607026739	14.39365086	9.135762538	2.401737303	0.228797359	9.526327415	5.20275587	1.045962642	0.078897058	7.54300916	2.26581328
NC18-042	I18-146	NI18067	7/24/2018	205	-22.40918	169.003	Loyalty	2018	Non-mother Adult	F	Competitive pod	0	Lex 89-5	13 September, 2020	0.0714	0.0277	0.387955182	0.751236604	4.508719126	NA	NA	11.62175255	3.218358728	0.028311757	0.879695508	8.295697227	1.482032423	0.080408363	5.425546791	3.820112455
NC18-044	I18-151	NI18070	7/24/2018	205	-22.40885	169.0051	Loyalty	2018	Non-mother Adult	F	Competitive pod	0	Lex 89-4	13 September, 2020	0.106	0.0421	0.397169811	0.751236604	4.932621782	NA	NA	12.41942776	3.195873339	0.050972425	1.594945085	8.046616958	1.101756539	0.070628788	6.410562157	2.774018839
NC18-053	I18-163	HNC1468	7/24/2018	205	-22.3853	169.0125	Loyalty	2018	Non-mother Adult	F	Competitive pod	0	Lex 88-40	18 August, 2020	0.0576	0.0286	0.496527778	0.699458077	6.345293486	1.705112126	26.8720766	12.77933234	3.683543775	0.281067757	7.630362882	7.418605645	1.622057285	0.44248974	27.27953838	3.266800686
NC18-047	I18-142	HNC1467	7/24/2018	205	-22.39485	169.0397	Loyalty	2018	Non-mother Adult	F	Group of 3	0	Lex 89-2	13 September, 2020	0.1136	0.0267	0.235035211	0.751236604	2.893058547	NA	NA	12.30904311	2.651516568	0.055029392	2.07539309	11.28135888	0.992487887	0.17339812	17.4710566	4.222719999
NC16-021	I16-027	HNC206	7/24/2016	206	-22.56243	166.9693	South Lagoon	2016	Non-mother Adult	F	Group of 2	1	Lex 91-39	15 September, 2020	0.0832	0.0292	0.350961538	0.69065409	6.90834517	1.104009985	15.98081679	19.68405199	3.995886384	0.229044662	5.732011381	11.38553929	1.896208942	0.050048109	2.639377325	5.402896711
NC16-022	I16-026	HNC1214	7/24/2016	206	-22.55752	166.997	South Lagoon	2016	Non-mother Adult	F	Group of 2	0	Lex 91-38	15 September, 2020	0.0923	0.0623	0.674972914	0.69065409	6.148095614	NA	NA	9.1086553	4.43424044	0.041744643	0.941415854	6.56950871	1.803589976	0.155877161	8.642605204	2.672092372
NC17-309	I17-345	NI17091	7/25/2017	206	-23.46537	168.0582	Antigonia	2017	Non-mother Adult	F	Group of 3	0	Lex 90-4	14 September, 2020	0.0937	0.0424	0.452508004	0.716610065	5.266694689	0.928237977	17.62467794	11.6388984	2.250407263	0.348787875	15.49887795	4.973187749	1.200133692	0.229519961	19.12453274	2.652182239
NC17-313	I17-362	NI17100	7/25/2017	206	-23.4359	168.1061	Antigonia	2017	Non-mother Adult	F	Group of 3	0	Lex 90-3	14 September, 2020	0.121	0.04	0.330578512	0.716610065	2.042713191	NA	NA	6.179207403	1.25363291	0.083512038	6.661602249	3.792239553	0.475366313	0.171816247	36.14396774	1.437983097
NC17-316	I17-368	HNC1309	7/25/2017	206	-23.40538	168.1091	Antigonia	2017	Mother	F	Mother-calf with escort	1	Lex 90-2	14 September, 2020	0.1125	0.0439	0.390222222	0.716610065	10.47743637	NA	NA	26.84992236	1.820118167	0.125328868	6.88575449	4.664311931	0.875866566	0.055688249	6.358074553	2.244532772
NC18-063	I18-192	HNC1470	7/25/2018	206	-22.35778	168.9961	Loyalty	2018	Non-mother Adult	F	Group of 3	0	Lex 88-37	18 August, 2020	0.0676	0.0242	0.357988166	0.699458077	1.213323095	NA	NA	3.389282695	1.406179787	0.341923688	24.31578748	3.928006347	0.195760037	0.002624855	1.340853409	0.546833822
NC16-026	I16-031	HNC1216	7/25/2016	207	-22.4769	166.943	South Lagoon	2016	Non-mother Adult	F	Group of 2	0	Lex 91-37	15 September, 2020	0.12	0.0214	0.178333333	0.69065409	5.716449433	1.096360935	19.1790542	32.05485663	3.848221219	1.113048685	28.92371882	21.57881057	2.25813467	0.192219616	8.512318527	12.6624374
NC17-042	I17-041	NI17005	7/26/2017	207	-22.49785	167.0121	South Lagoon	2017	Non-mother Adult	F	Group of 2	0	Lex 91-12	15 September, 2020	0.1131	0.0524	0.463306808	0.69065409	2.975457629	NA	NA	6.422218661	2.920286968	0.412590798	14.12843334	6.303138475	1.116096475	0.086318683	7.733980419	2.408979224
NC17-318	I17-377	HNC1293	7/27/2017	208	-23.42402	168.06	Antigonia	2017	Non-mother Adult	F	Group of 2	0	Lex 90-1	14 September, 2020	0.096	0.0519	0.540625	0.716610065	2.76984889	0.660221426	23.83600882	5.123419912	1.957871494	0.050428893	2.575699848	3.621496405	0.758249743	0.094929484	12.5195537	1.402542877
NC17-319	I17-378	HNC1272	7/27/2017	208	-23.41943	168.0675	Antigonia	2017	Non-mother Adult	F	Group of 2	0	Lex 89-22	13 September, 2020	0.084	0.0504	0.6	0.751236604	3.15541902	1.154694153	36.59400371	5.2590317	3.708295601	0.402690151	10.85917074	6.180492668	1.545153225	0.553225413	35.80391927	2.575255375
NC17-323	I17-386	HNC1298	7/27/2017	208	-23.45262	168.1022	Antigonia	2017	Non-mother Adult	F	Group of 3	0	Lex 89-39	13 September, 2020	0.1278	0.042	0.328638498	0.751236604	3.215251622	NA	NA	9.783551364	2.151186178	0.086292807	4.011405773	6.545752227	0.998992225	0.010158804	1.01690519	3.039790628
NC17-321	I17-403	HNC1378	7/27/2017	208	-23.42735	168.1068	Antigonia	2017	Non-mother Adult	F	Competitive pod	0	Lex 89-1	13 September, 2020	0.099	0.0499	0.504040404	0.751236604	3.328417809	NA	NA	6.60347421	2.694648061	0.371776878	13.79686213	5.346095351	1.054221916	0.142457691	13.51306485	2.091542479
NC17-322	I17-400	NI17109	7/27/2017	208	-23.42878	168.1097	Antigonia	2017	Non-mother Adult	F	Competitive pod	0	Lex 89-40	13 September, 2020	0.085	0.0345	0.405882353	0.751236604	4.106392755	0.627512097	15.28134628	10.11719954	2.545826007	0.332734955	13.06982308	6.272324945	1.199256095	0.028992	2.417498689	2.95468893
NC17-045	I17-047	HNC1308	7/28/2017	209	-22.52825	167.0423	South Lagoon	2017	Non-mother Adult	F	Group of 2	0	Lex 91-11	15 September, 2020	0.1082	0.0352	0.325323475	0.69065409	1.318193439	NA	NA	4.051946878	1.428877933	0.64577179	45.19432872	4.392175919	0.248323303	0.027010856	10.87729426	0.763311971
NC17-046	I17-047	HNC1308	7/28/2017	209	-22.53457	167.0432	South Lagoon	2017	Non-mother Adult	F	Group of 2	0	Lex 91-10	15 September, 2020	0.09	0.0414	0.46	0.69065409	2.863223107	NA	NA	6.224398059	2.053335552	0.096198897	4.685006146	4.463772939	1.000474722	0.301621846	30.14787272	2.174945048
NC16-031	I16-036	HNC775	7/28/2016	210	-22.43928	166.8748	South Lagoon	2016	Non-mother Adult	F	Group of 2	0	Lex 91-35	15 September, 2020	0.1338	0.0425	0.317638266	0.69065409	4.463225561	NA	NA	14.05128424	3.14633163	0.531401282	16.8895509	9.905392285	1.42600826	0.057694363	4.045864548	4.489409534
NC16-028	I16-034	HNC1218	7/28/2016	210	-22.41205	166.8976	South Lagoon	2016	Non-mother Adult	F	Group of 2	0	Lex 91-36	15 September, 2020	0.091	0.0295	0.324175824	0.69065409	6.857256912	2.119772402	30.91283336	21.1528942	4.084586344	1.392655994	34.09539857	12.59991042	2.443480746	0.355047576	14.53040203	7.537516877
NC19-028	I19-050	NI19020	7/29/2019	210	-22.44795	166.9123	South Lagoon	2019	Calf	F	Mother-calf	0	Lex 87-42	23 July, 2020	0.0802	0.0109	0.135910224	0.933451402	2.417756135	0.284436207	11.76447047	17.78936165	4.495008706	0.767211711	17.06808065	33.07336681	0.748831703	0.266390068	35.57409045	5.50975253
NC19-028	I19-050	NI19020	7/29/2019	210	-22.44795	166.9123	South Lagoon	2019	Calf	F	Mother-calf	0	Lex 88-2	18 August, 2020	0.1089	0.0108	0.099173554	0.699458077	2.85021041	0.498054946	17.47432203	28.73962163	3.542745765	1.022458523	28.86062367	35.72268646	0.478424896	0.149018377	31.14770536	4.824117701
NC17-052	I17-052	HNC394	7/29/2017	210	-22.49807	166.9182	South Lagoon	2017	Mother	F	Mother-calf	1	Lex 91-8	15 September, 2020	0.116	0.0474	0.40862069	0.69065409	5.472983096	NA	NA	13.39379829	2.130764956	0.007131729	0.334702739	5.214530272	0.813966018	0.06032539	7.411290992	1.991984348
NC17-053	I17-054	HNC1310	7/29/2017	210	-22.4051	166.9337	South Lagoon	2017	Mother	F	Mother-calf	1	Lex 91-7	15 September, 2020	0.13	0.0426	0.327692308	0.69065409	3.152370077	NA	NA	9.619908686	2.08990053	0.109276723	5.228800198	6.377630725	1.024649291	0.03435409	3.352765663	3.126864034
NC19-029	I19-049	NI19019	7/29/2019	210	-22.45062	166.947	South Lagoon	2019	Mother	F	Mother-calf	1	Lex 87-41	23 July, 2020	0.1308	0.0451	0.344801223	0.933451402	22.07551669	1.416119597	6.414887662	64.02389319	1.156566583	0.079561035	6.879070906	3.354299536	0.123447382	0.030549059	24.74662405	0.35802478
NC19-029	I19-049	NI19019	7/29/2019	210	-22.45062	166.947	South Lagoon	2019	Mother	F	Mother-calf	1	Lex 88-1	18 August, 2020	0.1191	0.0355	0.29806885	0.699458077	21.77240321	1.165418984	5.352734709	73.0448795	1.484977973	0.075092531	5.0568111	4.981996524	0.105676965	0.055131324	52.16967069	0.354538776
NC17-050	I17-050	HNC1309	7/29/2017	210	-22.57123	167.0263	South Lagoon	2017	Mother	F	Mother-calf with escort	1	Lex 91-9	15 September, 2020	0.1263	0.0198	0.156769596	0.69065409	7.513737411	0.684600099	9.111312545	47.92853712	2.155913396	0.259292821	12.02705181	13.75211424	0.19655407	0.052777003	26.85113709	1.253776719
NC19-033	I19-059	NI19022	7/30/2019	211	-22.48577	166.9018	South Lagoon	2019	Non-mother Adult	F	Competitive group	0	Lex 87-40	23 July, 2020	0.114	0.0442	0.387719298	0.933451402	11.2612164	0.395305091	3.510323188	29.04476628	0.578743531	0.066295957	11.45515297	1.492686935	0.10960562	NA	NA	0.282693228
NC17-057	I17-059	HNC1312	7/30/2017	211	-22.54733	167.074	South Lagoon	2017	Non-mother Adult	F	Group of 2	0	Lex 91-5	15 September, 2020	0.097	0.0484	0.498969072	0.69065409	4.972528498	1.580806893	31.79080609	9.965604634	3.182782484	0.364635216	11.45649186	6.378716962	1.870352247	0.025813955	1.380165402	3.748433222
NC17-056	I17-061	HNC1314	7/30/2017	211	-22.57087	167.0751	South Lagoon	2017	Non-mother Adult	F	Group of 3	0	Lex 91-6	15 September, 2020	0.1276	0.0497	0.389498433	0.69065409	1.559046607	0.419079937	26.88052653	4.00270316	1.629670894	0.041438378	2.542745163	4.184024267	0.768379284	0.14956471	19.46495863	1.972740375
NC16-044	I16-061	NI16004	7/30/2016	212	-22.38507	166.8218	South Lagoon	2016	Juvenile	F	Group of 3	0	Lex 91-34	15 September, 2020	0.0978	0.0503	0.514314928	0.69065409	3.410969398	0.827040018	24.24648014	6.63206376	4.30002514	0.296114605	6.886345902	8.360685063	1.669012067	0.139538085	8.360519833	3.245116902
NC17-074	I17-077	HNC1026	7/31/2017	212	-22.42253	166.8569	South Lagoon	2017	Mother	F	Mother-calf	1	Lex 91-1	15 September, 2020	0.0935	0.0127	0.135828877	0.69065409	3.932436776	NA	NA	28.95140461	0.769006388	0.122016925	15.86682856	5.661582463	0.203859169	NA	NA	1.500852937
NC19-042	I19-069	HNC1589	8/2/2019	214	-22.45567	166.9221	South Lagoon	2019	Juvenile	F	Solitary	0	Lex 87-39	23 July, 2020	0.1009	0.0351	0.347869177	0.933451402	0.7984053	NA	NA	2.295130905	0.430472469	NA	NA	1.237455046	0.090165724	NA	NA	0.259194346
NC19-046	I19-076	HNC1591	8/2/2019	214	-22.52023	166.9244	South Lagoon	2019	Non-mother Adult	F	Group of 2	0	Lex 87-38	23 July, 2020	0.1324	0.0341	0.25755287	0.933451402	0.569282214	NA	NA	2.210350884	0.501861533	0.180138756	35.89411503	1.948576744	0.0753657	NA	NA	0.292622249
NC18-066	I18-203	HNC1449	8/2/2018	214	-22.60217	167.0366	South Lagoon	2018	Juvenile	F	Solitary	0	Lex 88-36	18 August, 2020	0.0983	0.0333	0.338758901	0.699458077	1.016864109	0.096182821	9.458768414	3.001733991	1.185895246	0.394848329	33.29538006	3.500705786	0.224344018	0.03241349	14.44811854	0.662252762
NC17-067	I17-079	HNC1322	8/2/2017	214	-22.55087	167.0561	South Lagoon	2017	Non-mother Adult	F	Group of 2	0	Lex 91-4	15 September, 2020	0.0723	0.03	0.414937759	0.69065409	6.855069575	1.665534099	24.29638505	16.52071768	5.500830682	1.254406803	22.80395228	13.25700194	2.903887031	0.696972262	24.00135592	6.998367745
NC16-053	I16-073	HNC1026	8/2/2016	215	-22.3836	166.66	South Lagoon	2016	Non-mother Adult	F	Competitive pod	1	Lex 91-33	15 September, 2020	0.0939	0.0455	0.48455804	0.69065409	4.044223586	0.819438493	20.26194831	8.346210873	2.896336297	0.05323722	1.838088335	5.977274248	1.168367518	0.444337664	38.03064161	2.411202416
NC19-054	I19-083	HNC1592	8/3/2019	215	-22.4551	166.9632	South Lagoon	2019	Non-mother Adult	F	Group of 2	0	Lex 87-37	23 July, 2020	0.0628	0.0294	0.468152866	0.933451402	5.621968515	NA	NA	12.00883071	0.501027598	NA	NA	1.070222216	0.134552011	NA	NA	0.287410418
NC17-078	I17-093	HNC1326	8/4/2017	216	-22.5482	166.9436	South Lagoon	2017	Non-mother Adult	F	Group of 3	0	Lex 90-39	14 September, 2020	0.1315	0.0408	0.31026616	0.716610065	4.417523419	NA	NA	14.23785122	2.530146811	0.122323337	4.834633954	8.154762393	1.095071496	0.053724406	4.906018149	3.529458376
NC17-077	I17-092	HNC1012	8/4/2017	216	-22.5998	166.9508	South Lagoon	2017	Non-mother Adult	F	Group of 2	0	Lex 90-40	14 September, 2020	0.1102	0.0165	0.149727768	0.716610065	6.642823105	NA	NA	44.36600643	3.666770506	0.57164495	15.58987533	24.48958241	1.445118839	0.268674861	18.59188697	9.651642185
NC18-069	I18-207	HNC1480	8/4/2018	216	-22.44783	166.9779	South Lagoon	2018	Non-mother Adult	F	Solitary	0	Lex 88-35	18 August, 2020	0.0944	0.0308	0.326271186	0.699458077	1.155313301	NA	NA	3.540960247	1.34777998	0.307814081	22.83860017	4.130858121	0.260693341	0.059616049	22.86826696	0.799008162
NC17-070	I17-086	NI17018	8/4/2017	216	-22.31882	167.0719	South Lagoon	2017	Mother	F	Mother-calf	1	Lex 91-3	15 September, 2020	0.1139	0.0428	0.375768218	0.69065409	5.248462717	0.606660884	11.55883002	13.96728746	1.985803406	0.140461704	7.073293561	5.284649718	1.097103628	0.038001246	3.463779118	2.91962858
NC17-072	I17-089	HNC189	8/4/2017	216	-22.33937	167.1211	South Lagoon	2017	Non-mother Adult	F	Competitive pod	0	Lex 91-2	15 September, 2020	0.1265	0.0403	0.318577075	0.69065409	7.900415864	NA	NA	24.79907213	5.010812217	1.837050912	36.66173929	15.72872817	1.170942638	0.320216742	27.3469196	3.675539546
NC16-059	I16-083	HNC775	8/4/2016	217	-22.36103	166.6161	South Lagoon	2016	Non-mother Adult	F	Group of 3	0	Lex 91-32	15 September, 2020	0.1003	0.034	0.338983051	0.69065409	9.390221804	NA	NA	27.70115432	5.412673822	0.446947631	8.257427762	15.96738777	2.306753542	0.076355271	3.310074944	6.804922949
NC18-072	I18-212	HNC1483	8/5/2018	217	-22.46983	166.9985	South Lagoon	2018	Non-mother Adult	F	Group of 2	0	Lex 88-34	18 August, 2020	0.0821	0.0224	0.272838002	0.699458077	0.867793801	0.039784794	4.584590707	3.180619244	0.522143854	0.011506279	2.203660668	1.913750465	0.151083495	0.043880001	29.04354362	0.553747988
NC18-073	I18-213	HNC1484	8/5/2018	217	-22.47597	167.0085	South Lagoon	2018	Non-mother Adult	F	Group of 2	0	Lex 88-33	18 August, 2020	0.087	0.0425	0.488505747	0.699458077	2.924020683	0.180434501	6.170766908	5.985642339	2.763757848	0.17082007	6.180717681	5.657574889	1.069933942	0.353556673	33.04471977	2.190217717
NC19-057	I19-088	NI19028	8/7/2019	219	-22.35323	166.8813	South Lagoon	2019	Mother	F	Mother-calf	1	Lex 87-36	23 July, 2020	0.1712	0.0473	0.276285047	0.933451402	98.41057838	5.148886218	5.23204548	356.1921991	0.949440551	0.104575588	11.01444294	3.436452903	0.07788619	0.02755063	35.37293276	0.281905195
NC18-082	I18-222	NI18094	8/7/2018	219	-22.55242	167.1179	South Lagoon	2018	Calf	F	Mother-calf	0	Lex 88-32	18 August, 2020	0.0913	0.0141	0.154435926	0.699458077	6.892716861	1.213378883	17.60378247	44.63156379	8.54959788	0.387266526	4.529646094	55.36016216	2.240063191	0.385529551	17.21065516	14.50480634
NC17-086	I17-107	NI17029	8/8/2017	220	-22.49043	166.9067	South Lagoon	2017	Mother	F	Mother-calf with escort	1	Lex 90-38	14 September, 2020	0.1209	0.0201	0.166253102	0.716610065	2.989518016	0.191901607	6.419148714	17.98172777	1.490200301	0.068484217	4.595638357	8.963443602	0.157095613	0.014019359	8.924093299	0.944918389
NC19-063	I19-095	HNC1596	8/8/2019	220	-22.4521	166.927	South Lagoon	2019	Non-mother Adult	F	Group of 2	0	Lex 87-35	23 July, 2020	0.0917	0.0379	0.413304253	0.933451402	56.14072092	2.908061786	5.179950914	135.8338815	0.32013099	NA	NA	0.774564955	0.104579572	NA	NA	0.253032896
NC19-065	I19-098	HNC267	8/8/2019	220	-22.52073	166.9342	South Lagoon	2019	Non-mother Adult	F	Group of 2	1	Lex 87-34	23 July, 2020	0.0994	0.0348	0.350100604	0.933451402	22.55756248	1.119588075	4.963249358	64.43165835	0.361733148	NA	NA	1.033226291	0.11133423	NA	NA	0.318006393
NC17-089	I17-110	HNC1331	8/9/2017	221	-22.57177	166.9402	South Lagoon	2017	Juvenile	F	Solitary	0	Lex 90-37	14 September, 2020	0.119	0.0448	0.376470588	0.716610065	2.834667387	NA	NA	7.529585247	2.019031133	0.431522652	21.37275868	5.363051447	0.90864647	0.006910901	0.760570896	2.413592186
NC18-087	I18-230	NI18098	8/9/2018	221	-22.57828	166.9986	South Lagoon	2018	Non-mother Adult	F	Solitary	0	Lex 88-31	18 August, 2020	0.0868	0.0484	0.557603687	0.699458077	3.816207375	0.127898442	3.351454182	6.843942152	3.043075359	0.07599649	2.497358128	5.45741614	1.382791995	0.243530159	17.61148166	2.479883165
NC19-069	I19-099	HNC1597	8/10/2019	222	-22.63493	166.9338	South Lagoon	2019	Non-mother Adult	F	Competitive group	0	Lex 87-33	23 July, 2020	0.0662	0.0243	0.367069486	0.933451402	55.30817385	2.0402653	3.688903752	150.6749428	0.484380359	NA	NA	1.319587645	0.151515035	NA	NA	0.412769355
NC19-074	I19-106	HNC267	8/10/2019	222	-22.41728	166.948	South Lagoon	2019	Non-mother Adult	F	Group of 2	1	Lex 87-32	23 July, 2020	0.0877	0.0323	0.368301026	0.933451402	35.70752884	0.456584175	1.278677606	96.95202103	0.394908155	NA	NA	1.072242885	0.127081421	NA	NA	0.345047697
NC17-092	I17-113	HNC1333	8/11/2017	223	-22.3628	167.045	South Lagoon	2017	Non-mother Adult	F	Group of 2	0	Lex 90-36	14 September, 2020	0.1383	0.0581	0.420101229	0.716610065	10.50720137	NA	NA	25.01111789	1.522516592	0.03676534	2.414774356	3.624166001	0.745683816	0.17237519	23.1163914	1.775009841
NC17-093	I17-114	HNC1109	8/11/2017	223	-22.32703	167.1037	South Lagoon	2017	Mother	F	Mother-calf	1	Lex 90-35	14 September, 2020	0.1199	0.0291	0.242702252	0.716610065	2.184344729	NA	NA	9.000100791	0.872611643	0.192632061	22.07534849	3.595399862	0.197827388	0.084455238	42.69137812	0.815103224
NC17-329	I17-421	HNC1385	8/12/2017	224	-20.77347	158.6904	Chesterfield	2017	Non-mother Adult	F	Solitary	0	Lex 89-38	13 September, 2020	0.0786	0.0305	0.388040712	0.751236604	5.835586055	NA	NA	15.03859226	4.420891472	0.204043035	4.615427375	11.39285474	1.704912685	0.366635945	21.50467575	4.393643837
NC17-330	I17-422	HNC908	8/12/2017	224	-20.77932	158.8339	Chesterfield	2017	Mother	F	Mother-calf	1	Lex 89-37	13 September, 2020	0.1028	0.0359	0.34922179	0.751236604	7.646676595	0.226170719	2.957764934	21.89633298	0.88116994	0.302226824	34.29835838	2.523238714	0.411291337	0.022654674	5.508181757	1.177736753
NC17-331	I17-424	HNC1381	8/12/2017	224	-20.89247	158.9034	Chesterfield	2017	Non-mother Adult	F	Group of 2	0	Lex 89-36	13 September, 2020	0.1194	0.0457	0.382747069	0.751236604	22.00829669	0.344693934	1.566199962	57.50088894	0.224473818	0.012232646	5.449475657	0.586480829	0.098214202	0.025677006	26.14388346	0.256603407
NC19-076	I19-108	NI19033	8/12/2019	224	-22.59815	166.9498	South Lagoon	2019	Mother	F	Mother-calf	1	Lex 87-31	23 July, 2020	0.0379	0.0029	0.07651715	0.933451402	2.818263912	NA	NA	36.83179388	1.29188021	0.072173194	5.586678475	16.88353792	NA	NA	NA	#VALUE!
NC19-077	I19-108	NI19033	8/12/2019	224	-22.59815	166.9498	South Lagoon	2019	Mother	F	Mother-calf	1	Lex 87-30	23 July, 2020	0.0618	0.0055	0.088996764	0.933451402	1.775087513	NA	NA	19.94552878	1.279459305	0.112163799	8.766499887	14.37647001	NA	NA	NA	#VALUE!
NC19-078	I19-108	NI19033	8/12/2019	224	-22.59442	166.9598	South Lagoon	2019	Mother	F	Mother-calf	1	Lex 87-29	23 July, 2020	0.0652	0.0092	0.141104294	0.933451402	1.953507806	NA	NA	13.84442489	1.946046505	0.056774683	2.917437135	13.79154697	0.096866317	NA	NA	0.686487377
NC19-080	I19-110	NI19035	8/12/2019	224	-22.57883	167.0027	South Lagoon	2019	Mother	F	Mother-calf	1	Lex 87-27	23 July, 2020	0.0704	0.0311	0.441761364	0.933451402	17.70250896	2.971969203	16.78840671	40.07256048	0.670497029	0.002923427	0.436008953	1.517781056	NA	NA	NA	#VALUE!
NC19-079	I19-111	NI19036	8/12/2019	224	-22.58532	167.0102	South Lagoon	2019	Calf	F	Mother-calf	0	Lex 87-28	23 July, 2020	0.0787	0.0354	0.449809403	0.933451402	1.286368402	NA	NA	2.859807719	2.828765369	0.264043195	9.334220437	6.288808885	0.360305378	0.073059024	20.27697288	0.801017888
NC17-333	I17-429	NI17118	8/14/2017	226	-21.38083	158.3542	Chesterfield	2017	Juvenile	F	Group of 2	0	Lex 89-35	13 September, 2020	0.0727	0.0267	0.367262724	0.751236604	5.412304955	0.968728209	17.89862576	14.73687529	3.159951376	0.063584293	2.012192148	8.604062361	1.481575293	0.569850521	38.46247458	4.034102015
NC17-334	I17-430	NI17119	8/14/2017	226	-21.38083	158.3542	Chesterfield	2017	Juvenile	F	Group of 2	0	Lex 89-34	13 September, 2020	0.0827	0.0943	1.140266022	0.751236604	6.05040294	NA	NA	5.306132801	2.86687709	0.066449004	2.317818381	2.514217766	1.362566761	0.707152871	51.89858513	1.194955155
NC17-100	I17-122	HNC972	8/14/2017	226	-22.60605	167.1392	South Lagoon	2017	Mother	F	Mother-calf	1	Lex 90-34	14 September, 2020	0.0837	0.0193	0.230585424	0.716610065	2.780030436	NA	NA	12.05640142	0.750293697	0.072265873	9.63167806	3.253864375	0.148217632	NA	NA	0.642788383
NC16-069	I16-100	HNC1243	8/13/2016	226	-22.7265	167.1528	South Lagoon	2016	Non-mother Adult	F	Group of 2	0	Lex 91-31	15 September, 2020	0.0813	0.0359	0.441574416	0.69065409	5.05498538	NA	NA	11.44764099	4.290747846	0.188013368	4.381832147	9.716930359	1.807286012	0.387206151	21.42473014	4.092823197
NC17-339	I17-441	NI17123	8/15/2017	227	-21.218	159.0599	Chesterfield	2017	Non-mother Adult	F	Group of 2	0	Lex 89-33	13 September, 2020	0.089	0.035	0.393258427	0.751236604	5.730850566	1.06608045	18.60248209	14.5727343	3.08468667	0.24843062	8.053674372	7.843917532	1.357011092	0.63804985	47.01876453	3.450685348
NC18-102	I18-251	HNC216	8/15/2018	227	-22.52763	167.0269	South Lagoon	2018	Non-mother Adult	F	Group of 2	1	Lex 88-29	18 August, 2020	0.1199	0.0423	0.352793995	0.699458077	49.21366296	2.008017018	4.08020232	139.4968839	0.318919196	0.003187698	0.999531528	0.903981362	0.049334009	NA	NA	0.139838007
NC18-101	I18-248	HNC1496	8/15/2018	227	-22.53987	167.0518	South Lagoon	2018	Non-mother Adult	F	Group of 2	0	Lex 88-30	18 August, 2020	0.1053	0.0563	0.534662868	0.699458077	2.488590558	0.059081625	2.374099869	4.654504188	1.761883351	0.025744424	1.46118779	3.295316463	0.916408917	0.013334912	1.455126849	1.713993942
NC17-107	I17-141	HNC1341	8/17/2017	229	-22.46893	166.9303	South Lagoon	2017	Juvenile	F	Solitary	0	Lex 90-33	14 September, 2020	0.0773	0.0311	0.40232859	0.716610065	5.10503769	1.227109518	24.03722739	12.68872712	2.343831327	0.533793949	22.77441824	5.825664359	1.481803467	0.205774448	13.88675705	3.683067781
NC18-114	I18-265	NI18103	8/17/2018	229	-22.4932	167.0173	South Lagoon	2018	Calf	F	Competitive pod with mother-calf	0	Lex 88-28	18 August, 2020	0.1124	0.0319	0.283807829	0.699458077	8.631650634	3.194865407	37.01337719	30.41371571	9.244063633	1.154340351	12.48736916	32.57155963	2.23937402	0.512605718	22.89058072	7.890458929
NC18-116	I18-264	NI18102	8/17/2018	229	-22.49153	167.0181	South Lagoon	2018	Mother	F	Competitive pod with mother-calf	1	Lex 88-27	18 August, 2020	0.1126	0.0584	0.518650089	0.699458077	NA	NA	NA	#VALUE!	0.777966106	0.349349839	44.90553459	1.499982595	0.183188379	0.030266841	16.5222494	0.353202251
NC19-084	I19-112	HNC1598	8/17/2019	229	-22.51258	167.0383	South Lagoon	2019	Non-mother Adult	F	Solitary	0	Lex 87-25	23 July, 2020	0.112	0.0439	0.391964286	0.933451402	1.477595287	NA	NA	3.769719183	0.775382925	NA	NA	1.978197895	0.192835607	0.059730688	30.9749267	0.491972391
NC19-083	I19-114	HNC1599	8/17/2019	229	-22.60295	167.0552	South Lagoon	2019	Juvenile	F	Group of 2	0	Lex 87-26	23 July, 2020	0.1209	0.0434	0.358974359	0.933451402	0.655092599	NA	NA	1.824900812	0.26539906	0.030784452	11.59930707	0.739325953	0.096205407	0.012235212	12.71780063	0.268000777
NC17-343	I17-450	HNC428	8/18/2017	230	-19.38802	158.5178	Chesterfield	2017	Non-mother Adult	F	Group of 2	1	Lex 89-31	13 September, 2020	0.0928	0.0213	0.229525862	0.751236604	14.89569851	NA	NA	64.89769116	3.115090333	0.117518938	3.77256919	13.57184896	0.484095494	0.02621581	5.415421107	2.109110885
NC17-340	I17-449	HNC1145	8/18/2017	230	-19.32808	158.5535	Chesterfield	2017	Non-mother Adult	F	Solitary	1	Lex 89-32	13 September, 2020	0.1056	0.0068	0.064393939	0.751236604	4.919193498	0.737896633	15.00035794	76.39218138	1.618908436	0.072727996	4.492409485	25.14069571	0.140582651	0.037591676	26.73991143	2.183165874
NC17-344	I17-452	NI17128	8/18/2017	230	-19.8091	158.5882	Chesterfield	2017	Mother	F	Mother-calf	1	Lex 89-30	13 September, 2020	0.1098	0.0287	0.261384335	0.751236604	130.8252781	2.145260356	1.639790404	500.5092521	1.526283177	0.19226799	12.59713749	5.839229715	0.240941641	0.033299878	13.82072345	0.921790668
NC18-121	I18-275	HNC1505	8/18/2018	230	-22.35827	166.5829	South Lagoon	2018	Mother	F	Mother-calf	1	Lex 88-26	18 August, 2020	0.0726	0.0424	0.584022039	0.699458077	13.8140035	2.07538944	15.02380855	23.65322297	0.566739927	0.182460552	32.19475874	0.97040846	0.561075067	NA	NA	0.960708723
NC17-111	I17-146	HNC1342	8/18/2017	230	-22.5335	166.973	South Lagoon	2017	Non-mother Adult	F	Group of 2	0	Lex 90-32	14 September, 2020	0.107	0.0169	0.157943925	0.716610065	2.910412207	NA	NA	18.42687019	0.851683007	0.075377902	8.850464521	5.39231253	0.10503396	0.040796486	38.84123382	0.665007912
NC17-345	I17-456	HNC123	8/19/2017	231	-19.79027	158.5515	Chesterfield	2017	Mother	F	Mother-calf	1	Lex 89-29	13 September, 2020	0.1216	0.0357	0.293585526	0.751236604	7.743674072	NA	NA	26.37621197	0.447747096	0.002081338	0.464846684	1.525099352	0.09468839	0.027271408	28.80121615	0.32252404
NC17-346	I17-454	HNC1392	8/19/2017	231	-19.79777	158.5927	Chesterfield	2017	Non-mother Adult	F	Group of 2	0	Lex 89-28	13 September, 2020	0.114	0.0409	0.35877193	0.751236604	9.870100391	NA	NA	27.51079327	2.493098165	0.203926318	8.179634501	6.94897777	1.085767527	0.142056496	13.08350931	3.026344696
NC18-131	I18-292	HNC1460	8/19/2018	231	-22.4114	166.6084	South Lagoon	2018	Non-mother Adult	F	Solitary	0	Lex 88-23	18 August, 2020	0.0755	0.0263	0.348344371	0.699458077	3.929035139	1.243149006	31.64005824	11.27916932	3.086384457	0.526148323	17.04740061	8.860153099	0.89859386	0.227223801	25.28659619	2.579613552
NC18-128	I18-286	HNC1512	8/19/2018	231	-22.42935	166.6365	South Lagoon	2018	Non-mother Adult	F	Competitive pod	0	Lex 88-24	18 August, 2020	0.0896	0.0453	0.505580357	0.699458077	22.75853108	0.477486351	2.098054349	45.01466633	0.583874062	0.121161088	20.75123657	1.154859072	0.096561875	0.008521258	8.824661077	0.190992141
NC18-126	I18-282	HNC1504	8/19/2018	231	-22.363	166.8495	South Lagoon	2018	Non-mother Adult	F	Group of 2	0	Lex 88-25	18 August, 2020	0.0953	0.0509	0.534102833	0.699458077	2.520051696	0.398168438	15.80001073	4.718289325	2.708380195	0.2983732	11.016666	5.070896514	0.873063508	0.117103519	13.41294393	1.634635605
NC19-099	I19-119	HNC216	8/19/2019	231	-22.49807	167.0681	South Lagoon	2019	Mother	F	Mother-calf	1	Lex 87-24	23 July, 2020	0.0941	0.0294	0.312433581	0.933451402	7.607461425	NA	NA	24.3490517	0.713931208	0.069431987	9.725304925	2.285065533	0.118989557	NA	NA	0.380847528
NC17-349	I17-461	NI17134	8/20/2017	232	-19.95393	158.4693	Chesterfield	2017	Mother	F	Mother-calf	1	Lex 89-27	13 September, 2020	0.0841	0.042	0.49940547	0.751236604	5.429652393	0.64583997	11.89468355	10.87223253	0.783442315	0.114871757	14.66243973	1.568749969	0.52287442	0.143936818	27.52799008	1.046993779
NC19-100	I19-121	HNC216	8/20/2019	232	-22.48645	167.0119	South Lagoon	2019	Mother	F	Mother-calf	1	Lex 87-23	23 July, 2020	0.1199	0.033	0.275229358	0.933451402	21.73710782	2.265669208	10.42304812	78.97815841	0.536673528	0.015935366	2.969284923	1.949913818	0.0798571	0.020042706	25.09821461	0.290147463
NC19-101	I19-124	HNC919	8/20/2019	232	-22.41502	167.0488	South Lagoon	2019	Mother	F	Mother-calf	1	Lex 87-22	23 July, 2020	0.082	0.0299	0.364634146	0.933451402	9.961653587	NA	NA	27.31958509	0.561372912	0.113028831	20.1343579	1.53955113	0.155541757	NA	NA	0.426569367
NC17-352	I17-475	HNC1395	8/22/2017	234	-19.35118	158.6364	Chesterfield	2017	Non-mother Adult	F	Solitary	0	Lex 89-25	13 September, 2020	0.0904	0.0201	0.222345133	0.751236604	31.09603693	1.79114769	5.760051333	139.8548129	0.734585053	0.066433584	9.043688572	3.303805412	0.107070299	NA	NA	0.481550001
NC17-350	I17-472	HNC563	8/22/2017	234	-19.3574	158.8189	Chesterfield	2017	Mother	F	Mother-calf	1	Lex 89-26	13 September, 2020	0.0915	0.0288	0.314754098	0.751236604	3.727563747	0.683869091	18.34627488	11.84278065	2.184372462	0.541470322	24.78836973	6.939933343	0.912779419	0.200057406	21.9173879	2.899976279
NC19-110	I19-130	HNC267	8/22/2019	234	-22.48072	166.8971	South Lagoon	2019	Non-mother Adult	F	Competitive group	1	Lex 87-21	23 July, 2020	0.0832	0.0241	0.289663462	0.933451402	36.42003648	4.298098512	11.80146679	125.7322421	0.157086026	NA	NA	0.542305285	0.091555608	NA	NA	0.316075792
NC18-134	I18-297	HNC1515	8/22/2018	234	-22.41568	166.923	South Lagoon	2018	Non-mother Adult	F	Solitary	0	Lex 88-22	18 August, 2020	0.088	0.0229	0.260227273	0.699458077	17.56887736	1.075841819	6.123566107	67.51358986	2.263176456	0.542599765	23.97514181	8.696922626	0.394222992	0.007609843	1.930339668	1.514918048
NC17-357	I17-480	HNC147	8/23/2017	235	-19.6958	158.3519	Chesterfield	2017	Mother	F	Mother-calf with escort	1	Lex 89-21	13 September, 2020	0.0911	0.0425	0.466520307	0.751236604	5.999134084	0.456398271	7.607735792	12.85932035	0.502616046	0.073477929	14.61909727	1.077372277	0.201421858	0.069709603	34.60875787	0.431753677
NC17-354	I17-478	HNC1396	8/23/2017	235	-19.78963	158.4121	Chesterfield	2017	Non-mother Adult	F	Mother-calf with escort	0	Lex 89-23	13 September, 2020	0.101	0.0492	0.487128713	0.751236604	1.28439713	0.044089973	3.432736825	2.636668905	0.847335006	0.035809376	4.226117807	1.739447878	0.441292513	0.034509679	7.82013695	0.905905362
NC17-353	I17-476	NI17144	8/23/2017	235	-19.79705	158.4212	Chesterfield	2017	Mother	F	Mother-calf with escort	1	Lex 89-24	13 September, 2020	0.1117	0.0374	0.334825425	0.751236604	4.767519769	NA	NA	14.23882241	1.176776526	0.28373751	24.11141827	3.514597272	0.393517669	0.026833818	6.818961474	1.175292076
NC17-358	I17-491	NI17129	8/24/2017	236	-19.86747	158.3229	Chesterfield	2017	Calf	F	Mother-calf	0	Lex 89-20	13 September, 2020	0.1091	0.0095	0.087076077	0.751236604	3.760395215	0.892542133	23.73532786	43.18517031	4.233958528	0.065800125	1.554104145	48.6236711	0.709648605	0.170071805	23.9656365	8.14975398
NC17-359	I17-492	HNC1400	8/24/2017	236	-19.88753	158.4409	Chesterfield	2017	Mother	F	Mother-calf	1	Lex 89-19	13 September, 2020	0.1009	0.0454	0.449950446	0.751236604	3.080649052	0.62450752	20.27194626	6.846640735	1.812821694	0.04371779	2.411587962	4.02893632	0.776043994	0.093714029	12.07586554	1.724732136
NC18-150	I18-319	NI18094	8/25/2018	237	-22.41898	166.8844	South Lagoon	2018	Calf	F	Mother-calf	0	Lex 88-21	18 August, 2020	0.0701	0.0195	0.278174037	0.699458077	11.32785472	3.641224868	32.14399334	40.72218543	9.609319928	1.03975657	10.82029298	34.54427318	3.072922563	0.123702383	4.025561351	11.04676265
NC19-115	I19-146	NI19041	8/26/2019	238	-22.50363	167.0767	South Lagoon	2019	Calf	F	Mother-calf	0	Lex 87-20	23 July, 2020	0.0843	0.035	0.415183867	0.933451402	1.299530573	NA	NA	3.130012209	1.541957859	0.099824681	6.473891615	3.713915643	0.777928341	0.069035558	8.874282463	1.873695976
NC19-124	I19-145	HNC577	8/26/2019	238	-22.50385	167.0772	South Lagoon	2019	Mother	F	Mother-calf	1	Lex 87-17	23 July, 2020	0.0839	0.0302	0.359952324	0.933451402	31.18369352	0.524033116	1.680471607	86.63284392	0.687756833	0.154391695	22.44858765	1.910688685	0.193935402	NA	NA	0.538780802
NC19-117	I19-145	HNC577	8/26/2019	238	-22.49825	167.0788	South Lagoon	2019	Mother	F	Mother-calf	1	Lex 87-19	23 July, 2020	0.1246	0.0432	0.34670947	0.933451402	3.205625207	NA	NA	9.245854185	0.711018604	0.136259297	19.16395662	2.050761992	0.221006963	0.096638803	43.72658744	0.637441379
NC19-123	I19-153	NI19043	8/26/2019	238	-22.48178	167.1539	South Lagoon	2019	Male	M	Competitive Group	0	Lex 92-5	24 September, 2020	0.072	0.0268	0.372222222	0.71305556	2.442372677	NA	NA	6.561598237	0.345287944	0.024342381	7.049878512	0.927639253	1.93736797	0.025477527	1.315058768	5.204869173
NC19-118	I19-149	HNC1609	8/26/2019	238	-22.4644	167.1582	South Lagoon	2019	Non-mother Adult	F	Competitive group	0	Lex 87-18	23 July, 2020	0.0464	0.0102	0.219827586	0.933451402	13.83064725	NA	NA	62.91588553	0.710602826	NA	NA	3.232546189	0.386045996	0.159566019	41.33342148	1.756130805
NC17-123	I17-167	HNC930	8/27/2017	239	-22.4302	166.8633	South Lagoon	2017	Mother	F	Mother-calf	1	Lex 90-31	14 September, 2020	0.0911	0.0456	0.500548847	0.716610065	7.521534851	1.148454708	15.26888768	15.02657511	1.575105763	0.123465278	7.838538895	3.146757347	1.084532699	0.094292412	8.694289453	2.166687037
NC19-126	I19-158	HNC1610	8/27/2019	239	-22.54448	167.0195	South Lagoon	2019	Non-mother Adult	F	Group of 3	0	Lex 87-16	23 July, 2020	0.0713	0.0143	0.20056101	0.933451402	49.96838333	14.3036082	28.62531714	249.1430581	0.787414531	NA	NA	3.926059864	0.166125843	NA	NA	0.828305777
NC19-127	I19-156	HNC1608	8/27/2019	239	-22.52557	167.0227	South Lagoon	2019	Non-mother Adult	F	Group of 2	0	Lex 87-15	23 July, 2020	0.1301	0.019	0.146041507	0.933451402	1.222208679	NA	NA	8.368913113	0.316394563	NA	NA	2.166470139	0.077259092	0.023061299	29.84930144	0.529021467
NC17-125	I17-179	HNC291	8/29/2017	241	-22.40865	166.8764	South Lagoon	2017	Mother	F	Mother-calf	1	Lex 90-30	14 September, 2020	0.0959	0.0253	0.263816475	0.716610065	4.261451349	0.972007144	22.80929816	16.15309029	5.111348578	0.965015019	18.87985146	19.3746375	1.151341521	0.069354052	6.023760132	4.364175963
NC17-130	I17-183	HNC1350	8/29/2017	241	-22.44135	166.948	South Lagoon	2017	Juvenile	F	Solitary	0	Lex 90-26	14 September, 2020	0.1	0.0314	0.314	0.716610065	5.271979749	1.052981743	19.97317503	16.78974442	3.869554753	0.767959137	19.84618866	12.32342278	1.856664607	0.627362004	33.78973251	5.912944608
NC17-127	I17-193	HNC1350	8/29/2017	241	-22.42842	167.004	South Lagoon	2017	Non-mother Adult	F	Competitive pod	0	Lex 90-29	14 September, 2020	0.0975	0.0343	0.351794872	0.716610065	2.81134508	0.716355142	25.48086848	7.991432808	2.564966005	0.420684646	16.40117822	7.291084125	1.235708284	0.043494301	3.519787125	3.512581857
NC17-128	I17-192	HNC1351	8/29/2017	241	-22.43748	167.0053	South Lagoon	2017	Non-mother Adult	F	Competitive pod	0	Lex 90-28	14 September, 2020	0.1285	0.0137	0.106614786	0.716610065	3.806545225	1.033922519	27.16170327	35.70372711	1.802354627	0.367525745	20.39142238	16.90529705	0.963446347	0.217417138	22.56660571	9.036704788
NC17-131	I17-197	NI17051	8/29/2017	241	-22.4194	167.0056	South Lagoon	2017	Non-mother Adult	F	Group of 2	0	Lex 90-25	14 September, 2020	0.0956	0.0462	0.483263598	0.716610065	2.835407365	0.810775749	28.59468305	5.867206582	2.199235115	0.585985236	26.64495632	4.550798203	1.043979184	0.273338584	26.18237875	2.160268615
NC17-129	I17-191	NI17051	8/29/2017	241	-22.44135	167.006	South Lagoon	2017	Non-mother Adult	F	Competitive pod	0	Lex 90-27	14 September, 2020	0.092	0.0469	0.509782609	0.716610065	3.031788924	0.651050921	21.47415066	5.947219211	2.121748373	0.596400728	28.10892826	4.162065039	1.116640591	0.117480119	10.52085335	2.19042504
NC19-131	I19-163	NI19048	8/29/2019	241	-22.66797	167.0654	South Lagoon	2019	Male	M	Solitary	0	Lex 92-4	24 September, 2020	0.0693	0.0198	0.285714286	0.71305556	0.932874247	0.205886673	22.07014222	3.265059865	0.697908857	0.037131096	5.320336021	2.442681	0.199873261	0.039016244	19.52049217	0.699556414
NC16-077	I16-128	HNC699	8/29/2016	242	-19.84648	158.4149	Chesterfield	2016	Mother	F	Mother-calf with escort	1	Lex 91-30	15 September, 2020	0.0915	0.0258	0.281967213	0.69065409	3.829317738	1.226501199	32.02923558	13.58071988	2.801374528	0.323933266	11.56336874	9.935107338	1.305959639	0.187688058	14.37165842	4.631601045
NC18-156	I18-330	HNC1515	8/30/2018	242	-22.3825	166.9709	South Lagoon	2018	Non-mother Adult	F	Group of 2	0	Lex 88-19	18 August, 2020	0.1634	0.071	0.434516524	0.699458077	21.91931245	2.166890694	9.885760323	50.44529091	1.377507237	0.074608495	5.416196222	3.170206796	0.574285645	0.182367594	31.75555495	1.321665837
NC18-154	I18-329	HNC1521	8/30/2018	242	-22.50743	167.0168	South Lagoon	2018	Non-mother Adult	F	Group of 2	0	Lex 88-20	18 August, 2020	0.0585	0.0132	0.225641026	0.699458077	41.97584219	2.961953688	7.056329388	186.0293006	1.842460373	0.073986388	4.015629798	8.16544938	0.260734182	0.103010982	39.50804637	1.155526488
NC17-135	I17-203	HNC1352	8/31/2017	243	-22.46242	166.9091	South Lagoon	2017	Mother	F	Mother-calf with escort	1	Lex 90-24	14 September, 2020	0.0747	0.0287	0.384203481	0.716610065	1.644543724	0.666682133	40.53903359	4.280397776	1.715743815	0.908939991	52.97643989	4.46571648	0.25502255	0.114109946	44.74504148	0.663769494
NC19-133	I19-165	HNC1611	9/1/2019	244	-22.52097	166.4946	South Lagoon	2019	Male	M	Group of 2	0	Lex 92-2	24 September, 2020	0.0894	0.0322	0.360178971	0.71305556	0.673000148	0.095285476	14.15831426	1.868515939	0.873820738	0.13551964	15.50886061	2.426073726	0.154961661	0.017140414	11.06106731	0.430235171
NC19-134	I19-166	HNC1612	9/1/2019	244	-22.51535	166.5025	South Lagoon	2019	Juvenile	F	Group of 2	0	Lex 87-14	23 July, 2020	0.0934	0.0328	0.35117773	0.933451402	1.383103559	NA	NA	3.93847172	1.395025091	0.440163576	31.55237702	3.972419009	0.590435953	0.114526167	19.3968824	1.681302378
NC19-132	I19-164	NI19049	9/1/2019	244	-22.49798	166.5527	South Lagoon	2019	Male	M	Solitary	0	Lex 92-3	24 September, 2020	0.0947	0.0356	0.37592397	0.71305556	3.776321736	NA	NA	10.04544012	0.28432695	0.070204287	24.69139394	0.756341634	4.431047391	0.250608177	5.655732259	11.78708393
NC18-162	I18-337	NI18112	9/1/2018	244	-22.51165	166.9762	South Lagoon	2018	Mother	F	Mother-calf	1	Lex 88-18	18 August, 2020	0.0948	0.0439	0.463080169	0.699458077	14.48137387	0.119435381	0.824751723	31.27185063	2.022584182	1.362404355	67.35958718	4.367676092	0.331120419	0.286680974	86.57906851	0.715039082
NC17-142	I17-214	HNC451	9/1/2017	244	-22.40288	167.0141	South Lagoon	2017	Non-mother Adult	F	Group of 2	0	Lex 90-23	14 September, 2020	0.1376	0.0294	0.213662791	0.716610065	55.88190813	NA	NA	261.542536	1.322013544	0.098106629	7.421000294	6.187383117	0.593907391	0.092529886	15.57985089	2.779648197
NC16-078	I16-132	NI16020	9/1/2016	245	-19.41257	158.8745	Chesterfield	2016	Calf	F	Mother-calf	0	Lex 91-29	15 September, 2020	0.1033	0.0407	0.393998064	0.69065409	10.98941309	NA	NA	27.89204846	6.760251429	0.285503377	4.223265659	17.15808287	3.431945961	0.81727857	23.8138531	8.710565547
NC18-166	I18-344	HNC1529	9/2/2018	245	-22.47012	167.0435	South Lagoon	2018	Non-mother Adult	F	Group of 2	0	Lex 88-17	18 August, 2020	0.0842	0.0336	0.399049881	0.699458077	3.335497087	1.110635967	33.29746474	8.358596867	2.59633701	0.411264464	15.84018032	6.506296912	1.136971254	0.027314704	2.402409368	2.849195821
NC18-170	I18-346	NI18115	9/3/2018	246	-22.40337	167.0519	South Lagoon	2018	Calf	F	Mother-calf	0	Lex 88-15	18 August, 2020	0.114	0.0445	0.390350877	0.699458077	3.387570359	0.095871114	2.830084802	8.678270133	5.325231756	1.001531839	18.80729112	13.64216675	1.142789659	0.257030881	22.49153012	2.92759598
NC18-168	I18-345	HNC1097	9/3/2018	246	-22.40742	167.0544	South Lagoon	2018	Mother	F	Mother-calf	1	Lex 88-16	18 August, 2020	0.1121	0.0338	0.301516503	0.699458077	3.879070366	0.289031871	7.451060261	12.86520083	2.098544707	0.091653914	4.367498763	6.959966321	0.884221682	0.101509423	11.48008758	2.932581377
NC17-147	I17-222	HNC135	9/4/2017	247	-22.49787	167.0522	South Lagoon	2017	Mother	F	Mother-calf	1	Lex 90-22	14 September, 2020	0.0875	0.048	0.548571429	0.716610065	11.07475392	1.115333558	10.07095567	20.1883535	1.538075127	0.960379116	62.44032551	2.803782784	0.352290588	0.045427653	12.89493808	0.642196384
NC17-150	I17-224	NI17060	9/4/2017	247	-22.62372	167.1087	South Lagoon	2017	Non-mother Adult	F	Group of 2	0	Lex 90-21	14 September, 2020	0.1134	0.0334	0.294532628	0.716610065	0.720385273	0.125298036	17.39319781	2.445858981	1.880502784	0.907730192	48.27061143	6.384701069	0.282132192	0.007524873	2.667144554	0.957897921
NC17-152	I17-226	HNC1358	9/4/2017	247	-22.66503	167.1184	South Lagoon	2017	Juvenile	F	Solitary	0	Lex 90-20	14 September, 2020	0.1134	0.0165	0.145502646	0.716610065	4.856040975	0.154260158	3.176665079	33.37424525	2.6677633	0.506109327	18.97129807	18.33480959	1.283699648	0.153791903	11.98036497	8.822517581
NC17-156	I17-229	HNC1357	9/5/2017	248	-22.61893	166.9819	South Lagoon	2017	Non-mother Adult	F	Competitive pod	0	Lex 90-18	14 September, 2020	0.1033	0.0459	0.444336883	0.716610065	5.139114979	0.335097938	6.520537868	11.56580778	1.031948693	0.093120044	9.023708749	2.322446623	0.520764558	0.086465329	16.60353559	1.172003896
NC17-154	I17-227	HNC507	9/5/2017	248	-22.47375	166.9897	South Lagoon	2017	Mother	F	Mother-calf	1	Lex 90-19	14 September, 2020	0.1094	0.0345	0.31535649	0.716610065	28.26776067	NA	NA	89.63747876	2.939803621	0.290520948	9.882325002	9.322159888	1.04542111	0.138727039	13.26996723	3.315045491
NC19-135	I19-170	HNC216	9/6/2019	249	-22.54483	166.9803	South Lagoon	2019	Mother	F	Mother-calf	1	Lex 87-13	23 July, 2020	0.1158	0.0349	0.301381693	0.933451402	3.225119401	NA	NA	10.70111251	0.624122848	0.01296852	2.07787939	2.070871799	0.082601165	0.028237026	34.18478013	0.274074926
NC17-159	I17-233	NI17064	9/7/2017	250	-22.33365	166.6144	South Lagoon	2017	Calf	F	Mother-calf	0	Lex 90-17	14 September, 2020	0.091	0.0455	0.5	0.716610065	5.186437166	NA	NA	10.37287433	3.609990522	0.901396151	24.96948803	7.219981044	1.640159523	0.27764997	16.92822958	3.280319046
NC19-138	I19-174	HNC1136	9/7/2019	250	-22.65535	166.7189	South Lagoon	2019	Mother	F	Mother-calf and escort	1	Lex 87-12	23 July, 2020	0.073	0.0292	0.4	0.933451402	2.734548886	NA	NA	6.836372215	0.968593163	0.046105562	4.760054437	2.421482908	0.320556221	0.087867026	27.41080034	0.801390553
NC19-139	I19-175	NI19050	9/7/2019	250	-22.6577	166.7243	South Lagoon	2019	Calf	F	Mother-calf and escort	0	Lex 87-11	23 July, 2020	0.1139	0.0431	0.378402107	0.933451402	0.886285725	NA	NA	2.342179677	1.198139169	0.044750889	3.735032653	3.166312096	0.437727011	0.01211835	2.76847208	1.156777414
NC19-140	I19-176	NI19051	9/7/2019	250	-22.65843	166.7294	South Lagoon	2019	Male	M	Escort	0	Lex 92-1	24 September, 2020	0.0734	0.0264	0.359673025	0.71305556	2.96125042	0.422903412	14.28124448	8.233173516	0.581902787	0.062682623	10.77200948	1.617866082	3.163376168	0.020438029	0.646082802	8.795144346
NC16-080	I16-135	HNC1012	9/6/2016	250	-22.47142	166.9127	South Lagoon	2016	Non-mother Adult	F	Group of 2	0	Lex 91-27	15 September, 2020	0.1291	0.0549	0.425251743	0.69065409	3.516154562	NA	NA	8.268407176	3.747225447	0.223196664	5.956318007	8.811781516	1.283990161	0.285444371	22.23104037	3.019364841
NC16-079	I16-133	HNC1252	9/6/2016	250	-22.5016	166.9738	South Lagoon	2016	Non-mother Adult	F	Solitary	0	Lex 91-28	15 September, 2020	0.1024	0.0451	0.440429688	0.69065409	5.806834382	NA	NA	13.1844754	3.866541466	0.2210601	5.717256668	8.779020978	2.007509649	0.214446137	10.68219706	4.558070689
NC18-189	I18-375	NI18124	9/8/2018	251	-22.5058	167.0465	South Lagoon	2018	Non-mother Adult	F	Group of 2	0	Lex 88-14	18 August, 2020	0.0928	0.0262	0.282327586	0.699458077	7.589149653	2.011750125	26.5082416	26.88065221	0.371533667	0.022935178	6.173108993	1.315966576	0.112804213	0.002003998	1.776527352	0.3995508
NC18-191	I18-376	HNC1536	9/8/2018	251	-22.5352	167.1167	South Lagoon	2018	Non-mother Adult	F	Group of 2	0	Lex 88-13	18 August, 2020	0.0949	0.0427	0.449947313	0.699458077	11.08716234	1.97467916	17.81050101	24.64102356	2.299337848	0.079941837	3.47673296	5.110237981	0.964645339	0.041772951	4.330394781	2.143907323
NC18-201	I18-384	HNC1538	9/9/2018	252	-22.48658	166.9392	South Lagoon	2018	Mother	F	Mother-calf	1	Lex 88-11	18 August, 2020	0.0842	0.0363	0.43111639	0.699458077	3.633012791	0.755248206	20.78848188	8.426988347	2.857563568	0.348695818	12.20255682	6.628287946	0.849547581	0.168386639	19.8207426	1.970575932
NC18-198	I18-386	HNC1553	9/9/2018	252	-22.50503	166.9546	South Lagoon	2018	Non-mother Adult	F	Group of 3	0	Lex 88-12	18 August, 2020	0.0924	0.0555	0.600649351	0.699458077	3.300754187	0.476310209	14.43034476	5.495309673	2.223367233	0.096545987	4.342331997	3.701605988	0.763396151	0.078383458	10.26773034	1.27095143
NC18-205	I18-391	HNC946	9/9/2018	252	-22.53095	166.9934	South Lagoon	2018	Mother	F	Mother-calf	1	Lex 88-10	18 August, 2020	0.1252	0.0377	0.301118211	0.699458077	2.158452551	0.532472109	24.66915981	7.168123591	0.651076946	0.320842397	49.2787218	2.162197179	0.12974951	NA	NA	0.430892272
NC18-208	I18-398	HNC559	9/10/2018	253	-22.45472	166.866	South Lagoon	2018	Mother	F	Mother-calf	1	Lex 88-9	18 August, 2020	0.151	0.0098	0.064900662	0.699458077	1.165201976	0.091566626	7.858433811	17.95362228	0.315999617	0.043400666	13.73440451	4.868973691	0.072777554	NA	NA	1.121368434
NC18-219	I18-413	NI18146	9/12/2018	255	-22.39633	166.9141	South Lagoon	2018	Calf	F	Mother-calf	0	Lex 88-6	18 August, 2020	0.0887	0.0509	0.573844419	0.699458077	3.967316848	NA	NA	6.913575725	5.243218201	0.070349182	1.341717603	9.137003034	1.882330035	0.145061717	7.706497473	3.280209707
NC18-218	I18-412	NI18145	9/12/2018	255	-22.39668	166.9228	South Lagoon	2018	Mother	F	Mother-calf	1	Lex 88-7	18 August, 2020	0.0657	0.0244	0.371385084	0.699458077	5.459869426	NA	NA	14.70136972	1.608928171	0.028553316	1.774679344	4.332236919	0.119523307	NA	NA	0.3218312
NC18-216	I18-411	NI18144	9/12/2018	255	-22.38453	166.9556	South Lagoon	2018	Non-mother Adult	F	Group of 2	0	Lex 88-8	18 August, 2020	0.0915	0.0252	0.275409836	0.699458077	3.556285584	1.170392257	32.91052502	12.91270361	2.430390593	0.314762876	12.95112303	8.82463251	0.860069035	0.020595072	2.394583637	3.12286971
NC16-085	I16-148	HNC002	9/12/2016	256	-22.54445	166.8472	South Lagoon	2016	Mother	F	Mother-calf	1	Lex 91-26	15 September, 2020	0.1284	0.0398	0.309968847	0.69065409	2.074606193	NA	NA	6.692950633	0.533027145	0.189498419	35.55136371	1.719615212	0.183261805	0.003173809	1.731844164	0.591226527
NC17-168	I17-549	HNC506	9/15/2017	258	-23.42702	168.0862	Antigonia	2017	Non-mother Adult	F	Competitive pod	0	Lex 90-13	14 September, 2020	0.0932	0.0487	0.522532189	0.716610065	8.863732407	NA	NA	16.96303615	2.694810683	0.685241306	25.42817981	5.157214695	1.469728713	0.121912941	8.294928179	2.812704642
NC17-161	I17-538	HNC722	9/15/2017	258	-23.444	168.0993	Antigonia	2017	Mother	F	Mother-calf with escort	1	Lex 90-16	14 September, 2020	0.106	0.0524	0.494339623	0.716610065	2.936518394	NA	NA	5.940285301	1.111612605	0.461638566	41.52872718	2.248681987	0.260331503	0.143736582	55.21290368	0.526624796
NC17-165	I17-530	HNC1536	9/15/2017	258	-23.45022	168.1011	Antigonia	2017	Non-mother Adult	F	Group of 4	0	Lex 90-14	14 September, 2020	0.0903	0.0351	0.388704319	0.716610065	13.88656888	1.208099318	8.699768307	35.72527549	2.661244079	1.450991921	54.52306807	6.846448443	0.654035584	0.141747615	21.67276801	1.682604366
NC17-162	I17-540	HNC1411	9/15/2017	258	-23.44105	168.1044	Antigonia	2017	Non-mother Adult	F	Solitary	0	Lex 90-15	14 September, 2020	0.1384	0.0727	0.525289017	0.716610065	0.959867561	NA	NA	1.827313211	1.176084778	0.179639761	15.27438871	2.238928931	0.324107172	0.158566727	48.924165	0.617007326
NC17-177	I17-617	HNC1417	9/20/2017	263	-22.36193	169.0014	Loyalty	2017	Non-mother Adult	F	Competitive pod	0	Lex 90-12	14 September, 2020	0.1369	0.0421	0.30752374	0.716610065	8.779779515	NA	NA	28.54992436	13.61279641	0.885687537	6.506286514	44.26583916	3.181785557	0.348971915	10.96780122	10.34647132
NC17-180	I17-580	HNC1420	9/20/2017	263	-22.3874	169.0126	Loyalty	2017	Non-mother Adult	F	Group of 2	0	Lex 90-11	14 September, 2020	0.108	0.0387	0.358333333	0.716610065	3.027450169	0.368871612	12.18423396	8.448698146	2.134212725	0.279177455	13.08105102	5.955942488	0.876502853	0.033825448	3.859137266	2.446054473
NC17-190	I17-597	NI13038	9/21/2017	264	-22.39517	168.9891	Loyalty	2017	Mother	F	Competitive pod with mother-calf	1	Lex 90-9	14 September, 2020	0.1136	0.0379	0.333626761	0.716610065	2.266428237	0.286044275	12.62092794	6.793304689	1.688897126	0.128395801	7.602345885	5.062235185	0.502503203	0.20940587	41.67254421	1.506183743
NC17-186	I17-590	HNC1109	9/21/2017	264	-22.4085	169.004	Loyalty	2017	Mother	F	Competitive pod with mother-calf	1	Lex 90-10	14 September, 2020	0.0955	0.0305	0.319371728	0.716610065	3.597721489	NA	NA	11.26499679	2.220822812	0.037653191	1.695461275	6.953723887	0.957279595	0.381889769	39.8932319	2.99738365
NC17-194	I17-609	HNC1427	9/21/2017	264	-22.36225	169.0079	Loyalty	2017	Juvenile	F	Competitive pod	0	Lex 90-7	14 September, 2020	0.1192	0.0428	0.359060403	0.716610065	3.404241733	NA	NA	9.480972303	2.904044385	0.007939891	0.273408045	8.087899315	1.252759898	0.089052921	7.108538614	3.488994856
NC17-192	I17-599	HNC1424	9/21/2017	264	-22.3914	169.028	Loyalty	2017	Non-mother Adult	F	Competitive pod	0	Lex 90-8	14 September, 2020	0.0764	0.0162	0.212041885	0.716610065	1.980991693	0.553186601	27.92473096	9.342454651	3.172303617	0.379160825	11.95222372	14.96074051	0.514011858	0.0585695	11.39458151	2.424105306
NC16-090	I16-164	NI16028	9/23/2016	267	-22.4244	169.016	Loyalty	2016	Mother	F	Mother-calf with escort	1	Lex 91-25	15 September, 2020	0.0916	0.0221	0.241266376	0.69065409	5.167210015	0.076356594	1.477714164	21.41703337	4.113031553	0.19014765	4.623053523	17.04767829	1.62961736	0.682350933	41.87184978	6.754432135
NC16-093	I16-170	HNC1265	9/24/2016	268	-22.3665	169.0738	Loyalty	2016	Non-mother Adult	F	Group of 2	0	Lex 91-24	15 September, 2020	0.0989	0.0563	0.569261881	0.69065409	3.589618558	1.31446011	36.61837849	6.305742014	4.251308211	0.14674641	3.451794198	7.468106253	1.652504951	0.056103866	3.395080049	2.90289058
NC16-099	I16-198	NI16038	9/25/2016	269	-22.03442	168.5741	Loyalty	2016	Mother	F	Mother-calf with escort	1	Lex 91-22	15 September, 2020	0.0818	0.0342	0.41809291	0.69065409	7.145835288	NA	NA	17.09150078	4.447565138	0.555592803	12.49206668	10.63774352	1.574327192	0.258907979	16.44562709	3.765496032
NC16-097	I16-196	HNC1269	9/25/2016	269	-22.39467	169.0255	Loyalty	2016	Juvenile	F	Solitary	0	Lex 91-23	15 September, 2020	0.103	0.0264	0.25631068	0.69065409	0.968905324	NA	NA	3.780198802	2.080069472	0.020024198	0.962669655	8.115422561	0.292251642	0.032880798	11.25085128	1.140224209
